# Supplementary material for: Quantifying placebo and trial participation effects on cognitive outcome measures in aging dogs
Source: GeroScience. 2025 Aug 11;47(6):6909–26. doi: 10.1007/s11357-025-01822-3 (PMC12638605; doi:10.1007/s11357-025-01822-3)
Supplement: Supplementary file 1 — Supplementary file1 (XLSX 15 KB) [file 11357_2025_1822_MOESM1_ESM.xlsx]

## Sheet: Final Placebo Effect Paper Data
Study Cohort	Study ID	Breed	Baseline Age	Sex	Baseline Weight	Month 0 Canine Dementia Scale (CADES) Score	Month 0 Canine Cognitive Dysfunction Rating (CCDR) Score	Month 0 Cylinder Task: Inhibitory Control (Percent Correct)	Month 0 Cylinder Task: Detour (Percent Correct)	Month 0 Sustained Gaze Duration (Average Seconds)	Month 1 Canine Dementia Scale (CADES) Score	Month 1 Canine Cognitive Dysfunction Rating (CCDR) Score	Month 1 Cylinder Task: Inhibitory Control (Percent Correct)	Month 1 Cylinder Task: Detour (Percent Correct)	Month 1 Sustained Gaze Duration (Average Seconds)	Month 3 Canine Dementia Scale (CADES) Score	Month 3 Canine Cognitive Dysfunction Rating (CCDR) Score	Month 3 Cylinder Task: Inhibitory Control (Percent Correct)	Month 3 Cylinder Task: Detour (Percent Correct)	Month 3 Sustained Gaze Duration (Average Seconds)	Month 6 Canine Dementia Scale (CADES) Score	Month 6 Canine Cognitive Dysfunction Rating (CCDR) Score	Month 6 Cylinder Task: Inhibitory Control (Percent Correct)	Month 6 Cylinder Task: Detour (Percent Correct)	Month 6 Sustained Gaze Duration (Average Seconds)	Month 0 Canine Dementia Scale Severity Categroity	Month 6 Canine Dementia Scale Severity Categroity	Month 0 Canine Cognitive Dysfunction Rating (CCDR) Severity Category	Month 6 Canine Cognitive Dysfunction Rating (CCDR) Severity Category
Placebo	AB002	Mixed Breed Dog	12.7	1	22.7	40	36	87.5	37.5	7.24	32	35	62.5	75	32.06	28	37	87.5	87.5	44.92	25	36	87.5	75	55.53	Moderate	Moderate	Not Affected	Not Affected
Placebo	AB004	Mixed Breed Dog	13.9	1	33	16	40	75	12.5	19.02	2	33	100	0	21.96	8	32	62.5	75	33.53	29	39	87.5	62.5	20.26	Mild	Moderate	At Risk	Not Affected
Placebo	AB006	Mixed Breed Dog	15.4	3	12.2	46	40	100	37.5	25.56	36	37	62.5	75	35.06	17	37	87.5	12.5	20.28	35	37	100	50	16.85	Severe	Moderate	At Risk	Not Affected
Placebo	AB009	Mixed Breed Dog	13.4	1	9.8	19	34	75	75	5.92	16	35	75	62.5	5.24	3	34	100	62.5	8.88	17	41	75	62.5	31.25	Mild	Mild	Not Affected	At Risk
Placebo	AB010	Golden Retreiver	13.2	1	29.3	18	34	100	12.5	56.69	15	35	100	87.5	21.9	12	35	100	62.5	20.06	12	40	100	75	25.14	Mild	Mild	Not Affected	At Risk
Placebo	AB018	Labrador Retreiver	13.7	1	36.8	43	43	87.5	25	36.4	26	37	87.5	12.5	20.18	31	41	62.5	37.5	11.24	N/A (passed away)	N/A (passed away)	N/A (passed away)	N/A (passed away)	N/A (passed away)	Moderate	N/A (passed away)	At Risk	N/A (passed away)
Placebo	AB021	Husky	10.1	1	25.7	30	35	87.5	87.5	15.61	24	40	87.5	87.5	5.93	21	40	100	87.5	13.38	19	44	87.5	62.5	19.4	Moderate	Mild	Not Affected	At Risk
Placebo	AB024	Min Pin	11.2	1	7.9	33	44	unable to perform cognitive task	unable to perform cognitive task	24.28	31	36	87.5	37.5	32.79	9	38	100	37.5	47.65	8	39	75	50	5.12	Moderate	Mild	At Risk	Not Affected
Placebo	AB027	Mixed Breed Dog	11.9	3	26.3	18	38	87.5	75	60	28	35	100	25	53.32	5	36	100	37.5	57.22	13	35	100	25	52.98	Mild	Mild	Not Affected	Not Affected
Placebo	AB028	Mixed Breed Dog	14.3	3	8.5	52	38	25	37.5	9.18	24	35	37.5	50	10.78	23	39	25	12.5	36.11	37	46	25	25	27.62	Severe	Mod	Not Affected	At Risk
Placebo	AB033	Labrador Retreiver	12.1	1	39.5	44	34	87.5	25	22.57	34	34	75	62.5	34.8	40	35	100	0	18.3	33	35	87.5	12.5	12.39	Moderate	Mod	Not Affected	Not Affected
Placebo	AB034	Collie	12.3	1	28.2	45	38	50	37.5	15.62	35	38	75	12.5	17.24	54	43	62.5	50	9.61	N/A (withdrew from study)	N/A (withdrew from study)	N/A (withdrew from study)	N/A (withdrew from study)	N/A (withdrew from study)	Severe	N/A (withdrew from study)	Not Affected	N/A (withdrew from study)
Placebo	AB043	Beagle	14.7	1	11.3	33	40	75	0	22.78	14	37	100	50	30.03	34	41	100	100	24.57	9	30	100	25	9.31	Moderate	Mild	At Risk	Not Affected
Placebo	AB047	Mixed Breed Dog	13.1	3	15.6	37	36	100	62.5	20.12	28	34	100	62.5	15.12	29	36	100	62.5	29.67	21	34	75	12.5	30.02	Moderate	Mild	Not Affected	Not Affected
Placebo	AB053	Labrador Retreiver	14.5	3	20	24	36	100	75	8.84	19	37	100	50	10.21	11	35	100	87.5	13.52	47	38	unable to perform cognitive task	unable to perform cognitive task	5	Moderate	Severe	Not Affected	Not Affected
Placebo	AB048	Labrador Retreiver	14.1	3	26.2	44	45	75	0	23.18	45	45	100	0	18.35	34	47	75	0	13.84	40	47	87.5	0	18.04	Moderate	Moderate	At Risk	At Risk
Placebo	AB062	Staffy	13.5	3	23.3	44	45	100	25	14.62	36	36	100	62.5	10.88	49	44	100	37.5	37.58	40	44	100	87.5	28.63	Moderate	Moderate	At Risk	At Risk
Placebo	AB063	Pug	10.2	1	8.6	31	37	87.5	75	42.1	15	35	87.5	75	25.06	14	36	100	75	24.37	17	36	87.5	75	19.13	Moderate	Mild	Not Affected	Not Affected
Placebo	AB069	GSD	12.9	1	33.2	40	38	62.5	50	35.01	31	38	100	75	10.6	32	46	100	75	34.88	47	39	100	75	33.04	Moderate	Severe	Not Affected	Not Affected
Placebo	AB070	Golden Retreiver	11.7	3	24.9	39	36	37.5	25	22.91	17	35	87.5	75	25.63	21	31	100	12.5	27.18	7	31	100	37.5	14.96	Moderate	No Impairment	Not Affected	Not Affected
Observational	G02	Bordie Collie	11.6	3	22.2	17	36	75	12.5	5.61	N/A	N/A	N/A	N/A	N/A	N/A	N/A	N/A	N/A	N/A	17	39	87.5	0	13.8	Mild	Mild	Not Affected	Not Affected
Observational	G04	Corgi	14.8	1	9.9	51	46	12.5	0	3.27	N/A	N/A	N/A	N/A	N/A	N/A	N/A	N/A	N/A	N/A	64	54	0	0	3.71	Severe	Severe	At Risk	Canine Cognitive Dysfunction
Observational	G28	Beagle	14.3	1	9.4	22	40	87.5	0	5.92	N/A	N/A	N/A	N/A	N/A	N/A	N/A	N/A	N/A	N/A	37	38	50	0	6.42	Mild	Moderate	At Risk	Not Affected
Observational	G34	Husky	12.3	1	26.7	16	34	100	100	18.16	N/A	N/A	N/A	N/A	N/A	N/A	N/A	N/A	N/A	N/A	8	34	75	75	2.86	Mild	Mild	Not Affected	Not Affected
Observational	G36	GSP	10.9	3	20.6	9	35	62.5	12.5	34.67	N/A	N/A	N/A	N/A	N/A	N/A	N/A	N/A	N/A	N/A	10	34	100	87.5	56.11	Mild	Mild	Not Affected	Not Affected
Observational	G37	Mixed Breed Dog	13.1	1	29.4	41	41	unable to perform cognitive task	unable to perform cognitive task	unable to perform cognitive task	N/A	N/A	N/A	N/A	N/A	N/A	N/A	N/A	N/A	N/A	42	50	50	37.5	18.46	Moderate	Mod	At Risk	Canine Cognitive Dysfunction
Observational	G38	Staffy	11.1	1	33	16	36	100	37.5	53.77	N/A	N/A	N/A	N/A	N/A	N/A	N/A	N/A	N/A	N/A	23	41	100	62.5	58.65	Mild	Mild	Not Affected	at risk
Observational	G39	Labrador Retreiver	15.1	1	19	44	41	12.5	25	2.99	N/A	N/A	N/A	N/A	N/A	N/A	N/A	N/A	N/A	N/A	41	42	25	12.5	13.89	Moderate	Moderate	At Risk	at risk
Observational	G41	Brittany Spaniel	13.9	1	21	49	47	62.5	12.5	20.75	N/A	N/A	N/A	N/A	N/A	N/A	N/A	N/A	N/A	N/A	74	47	87.5	0	57.2	Severe	Severe	At Risk	at risk
Observational	G48	Pom	12.7	1	4.3	12	35	83		21.98	N/A	N/A	N/A	N/A	N/A	N/A	N/A	N/A	N/A	N/A	23	44	50	25	29.67	Mild	Mild	Not Affected	at risk
Observational	G50	Mixed Breed Dog	14.2	1	11.1	22	36	50	25	25.9	N/A	N/A	N/A	N/A	N/A	N/A	N/A	N/A	N/A	N/A	20	43	62.5	25	27.91	Mild	Mild	Not Affected	at risk
Observational	G51	Basset	11.8	1	18.9	12	35	88	13	60	N/A	N/A	N/A	N/A	N/A	N/A	N/A	N/A	N/A	N/A	42	41	100	75	47.69	Mild	Moderate	Not Affected	at risk
Observational	G52	Cokapoo	11.7	1	10.8	16	36	75	100	18.01	N/A	N/A	N/A	N/A	N/A	N/A	N/A	N/A	N/A	N/A	8	35	100	37.5	25.22	Mild	Mild	Not Affected	Not Affected
Observational	G53	Mixed Breed Dog	14.5	1	7.5	33	37	100	38	25.37	N/A	N/A	N/A	N/A	N/A	N/A	N/A	N/A	N/A	N/A	16	47	87.5	50	15.23	Moderate	Mild	Not Affected	at risk
Observational	G54	Mixed Breed Dog	16.2	1	13.2	62	64	13	unable to perform cognitive task	2.9	N/A	N/A	N/A	N/A	N/A	N/A	N/A	N/A	N/A	N/A	88	68	unable to perform cognitive task	unable to perform cognitive task	4.49	Severe	Severe	Canine Cognitive Dysfunction	Canine Cognitive Dysfunction
Observational	G60	Mixed Breed Dog	12.4	1	11.3	47	49	unable to perform cognitive task	unable to perform cognitive task	2.33	N/A	N/A	N/A	N/A	N/A	N/A	N/A	N/A	N/A	N/A	48	41	unable to perform cognitive task	unable to perform cognitive task	unable to perform cognitive task	Severe	Severe	At Risk	At Risk
Observational	G66	Border Terrier	14.4	1	7.7	23	36	63	25	11.87	N/A	N/A	N/A	N/A	N/A	N/A	N/A	N/A	N/A	N/A	35	35	75	13	10.72	Mild	Moderate	Not Affected	Not Affected
